# Supplementary material for: Discovery of key regulators of dark gland development and hypericin biosynthesis in St. John's Wort (Hypericum perforatum)
Source: Plant Biotechnol J. 2019 May 17;17(12):2299–312. doi: 10.1111/pbi.13141 (PMC6835128; doi:10.1111/pbi.13141)
Supplement: Supplementary file 2 — Table S5 Expression data of 67 DEGs shown in Figure 6 (excel file). [file PBI-17-2299-s001.xlsx]

## Sheet: DEGs all data
						G++/G-						G-						G++							G-									G++										G-
						FB25		FB45		FB75		FB45/FB25		FB75/FB45		FB75/FB25		FB45/FB25		FB75/FB45		FB75/FB25			FB25			FB45			FB75			FB25			FB45			FB75				FB25			FB45
						not considered		approach 1				approach 2						approach 2							H06-1369	H06-1489	H06-3251	H06-1369	H06-1489	H06-3251	H06-1369	H06-1489	H06-3251	HyPR-09	HyPR-05	H06-1988	HyPR-09	HyPR-05	H06-1988	HyPR-09	HyPR-05	H06-1988		H06-1369	H06-1489	H06-3251	H06-1369	H06-1489	H06-3251
Cl #	Hp gene	Function	Feature	TRINITY ID		lg2FC	padj	lg2FC	padj	lg2FC	padj	lg2FC	padj	lg2FC	padj	lg2FC	padj	lg2FC	padj	lg2FC	padj	lg2FC	padj		normalized read counts																			read counts
1		AGL6	TF	DN50896_c0_g1		0.326105	0.943461	9.04662	1.98992e-07	6.66125	2.7835e-10	-3.17914	0.787101	4.36429	0.0414506	1.18515	0.666178	5.54137	3.855e-06	1.97893	0.21961	7.5203	3.4317e-13		3.7349	0	1.54407	0	0	0	6.32797	5.50274	0	1.2464	0.73084	4.41601	115.17	122.271	48.1537	550.488	478.241	97.8714		2	0	2	0	0	0
1		MYB38	TF	DN49520_c0_g1		0.618544	0.896859	5.11293	0.00494799	6.78907	8.57248e-06	-0.164086	0.99995	0.286132	0.988448	0.122046	0.995286	4.3303	0.0166595	1.96227	0.460499	6.29257	1.65065e-06		0	0	3.86017	1.19888	0	2.79207	2.53119	0	2.51593	0	0.73084	7.06561	60.6811	64.206	24.5682	323.677	221.043	38.2165		0	0	5	1	0	4
1		2-ODD		DN55022_c0_g1		0.873933	0.704251	5.03558	5.63155e-07	7.39788	1.50153e-17	-0.396292	0.99995	1.22674	0.513275	0.83045	0.674936	3.76535	0.000578445	3.58904	0.000766132	7.3544	3.44741e-18		5.60234	15.8555	13.8966	10.7899	6.73195	9.77223	3.79678	26.138	33.5457	16.8264	13.1551	36.2113	377.709	398.636	119.893	6921.26	3459.44	407.332		3	11	18	9	6	14
1		UGT		DN62219_c0_g1		3.38148	0.0044224	3.08533	0.00397101	7.7745	2.21242e-17	1.63763	0.794349	-2.22927	0.0849019	-0.59164	0.838609	1.34148	0.894272	2.4599	0.0307166	3.80138	7.1996e-06		3.7349	11.5312	3.86017	13.1876	30.2938	15.3564	2.53119	6.87843	3.35457	80.3927	105.972	9.71522	198.142	196.526	103.187	1567.59	917.039	255.398		2	8	5	11	27	22
1		ABC	TM	DN50181_c0_g1		1.64496	0.790704	4.31172	0.24475	10.6422	6.62364e-05	1.0381	0.99995	-3.18247	0.513889	-2.14437	0.710119	3.70486	0.721295	3.14798	0.49442	6.85284	0.0025732		0	0	2.3161	3.59663	0	2.09405	0	0	0	0	0	8.83202	26.0062	31.8239	55.0328	698.151	267.059	35.4201		0	0	3	3	0	3
1		GST		DN30170_c0_g1		3.18796	0.33125	6.626	0.00110374	7.05064	1.27517e-09	0.580224	0.99995	3.04176	0.2717	3.62199	0.105816	4.01826	0.00930779	3.4664	0.00627409	7.48466	7.54689e-12		0	0	0	1.19888	0	0	3.79678	5.50274	0	2.4928	2.92336	0.883202	40.8669	31.8239	31.4473	815.1	275.276	59.655		0	0	0	1	0	0
1		GST		DN51158_c0_g1		4.0503	0.114714	10.2504	9.74712e-10	9.13659	2.16034e-20	-0.393155	0.99995	3.53731	0.134165	3.14415	0.151465	5.8069	8.16274e-09	2.42354	0.0762832	8.23044	3.90089e-20		0	1.44141	0	0	1.12199	0	3.79678	8.25411	0.838643	8.72478	8.77008	5.29921	539.938	580.088	162.15	4144.01	2446.26	289.886		0	1	0	0	1	0
1		GST		DN56162_c1_g1		0.188913	0.951941	5.50648	3.69496e-09	8.49704	8.98135e-29	-0.795437	0.99995	1.17032	0.55801	0.374885	0.906613	4.52213	1.38447e-07	4.16089	1.02433e-07	8.68302	7.24083e-32		5.60234	1.44141	9.26441	2.39775	2.24398	4.88612	3.79678	15.1325	4.19322	5.60879	8.77008	5.29921	179.566	175.869	97.2902	4978.02	2541.58	580.704		3	1	12	2	2	7
1		GST		DN56162_c1_g2		3.27283	0.242864	7.91888	6.5069e-06	10.1425	3.00647e-13	-0.390549	0.99995	1.14412	0.88824	0.753566	0.910107	4.2555	8.08951e-05	3.36773	0.000898431	7.62323	1.02325e-18		0	1.44141	0	1.19888	0	0	0	2.75137	0	3.73919	4.38504	5.29921	91.6408	101.055	61.9119	1780.23	698.462	151.934		0	1	0	1	0	0
1				DN54001_c0_g2		3.35884	0.251612	7.55611	7.06683e-07	9.4201	5.4078e-13	1.29043	0.99995	1.81093	0.532318	3.10135	0.161908	5.48769	0.00062256	3.67492	0.0475262	9.16261	3.82554e-13		0	1.44141	1.54407	2.39775	4.48797	1.39603	7.59357	17.8839	3.35457	1.8696	0.73084	31.7953	237.771	339.455	949.316	12378.9	5766.83	1351.56		0	1	2	2	4	2
2	HpPKS2	OKS		DN43146_c0_g1		0.270121	0.958773	4.3379	0.0850684	10.9964	6.69539e-14	-1.72752	0.99995	0.990764	0.921056	-0.736759	0.902965	2.34026	0.555761	7.64929	4.43841e-16	9.98955	2.62169e-21		1.86745	0	1.54407	1.19888	0	0	0	0	1.67729	3.11599	0	0.883202	3.71517	8.3747	8.84456	2798.51	1188.21	288.022		1	0	2	1	0	0
2	HpPKS2	OKS		DN49380_c0_g2		0.468221	0.932076	3.3499	0.138916	10.766	6.87876e-18	0.173205	0.99995	0.526997	0.965215	0.700202	0.904744	3.05488	0.239817	7.94309	5.61669e-15	10.998	2.58466e-21		0	2.88281	0	1.19888	1.12199	0.698017	0	1.37569	2.51593	1.8696	0.73084	0.883202	3.71517	7.25807	18.6719	5360.76	1665.63	282.429		0	2	0	1	1	1
2	HpPKS2	OKS		DN55320_c0_g2		-0.223515	0.971116	1.95908	0.541104	11.7245	1.05125e-11	0.6352	0.99995	-1.48342	0.789502	-0.848217	0.895301	2.8178	0.691958	8.28199	9.83105e-10	11.0998	5.96486e-15		3.7349	0	0.772034	1.19888	4.48797	0.698017	0	1.37569	0.838643	2.4928	0.73084	0	2.47678	12.2829	8.84456	5292.24	1963.09	219.978		2	0	1	1	4	1
2	POCP1	POCP		DN49497_c0_g1		0.185483	0.977036	6.72381	0.00253763	7.4563	4.6275e-07	-0.87589	0.99995	4.96595	0.0228076	4.09006	0.0409311	5.66244	0.0060668	5.69845	0.000711227	11.3609	1.42385e-14		1.86745	1.44141	0.772034	1.19888	1.12199	0	60.7486	4.12706	0.838643	1.8696	0.73084	1.7664	23.5294	30.7072	167.064	6172.31	4336.21	979.646		1	1	1	1	1	0
2	POCP2	POCP		DN53638_c0_g1		1.36931	0.720566	4.36314	0.0376462	10.4327	2.60124e-16	-0.0715998	0.99995	2.57101	0.270816	2.49941	0.247485	2.92223	0.395075	8.64062	5.4478e-11	11.5629	3.87443e-20		1.86745	1.44141	2.3161	3.59663	2.24398	0	3.79678	27.5137	1.67729	9.34798	4.38504	0.883202	28.483	31.8239	52.0846	29323.5	14318.5	1212.67		1	1	3	3	2	0
2	POCP2	POCP		DN53638_c0_g2		1.92608	0.580846	3.425	0.0817099	10.0637	5.33725e-19	1.29521	0.99995	2.232	0.280067	3.52721	0.0612524	2.79413	0.319975	8.87075	1.05475e-14	11.6649	7.69971e-25		0	1.44141	1.54407	1.19888	3.36597	3.49008	3.79678	30.2651	5.03186	4.98559	5.84672	1.7664	16.0991	26.799	45.2055	26651.4	13811.5	828.645		0	1	2	1	3	5
2	POCP3	POCP		DN53898_c0_g1		1.11976	0.80835	5.64846	0.00929076	10.8009	8.48011e-15	-0.575783	0.99995	2.70262	0.334526	2.12684	0.432572	3.95292	0.112805	7.85502	1.02433e-07	11.8079	6.40246e-18		1.86745	1.44141	1.54407	2.39775	1.12199	0	6.32797	15.1325	0	6.23199	1.46168	2.64961	7.43034	24.5658	129.72	22385.7	12722.7	2330.27		1	1	2	2	1	0
2	PR-10 rel.	POCP		DN58298_c0_g1		0.59532	0.883746	3.10452	0.100819	10.1357	8.35018e-19	1.30142	0.99995	0.970001	0.798012	2.27143	0.213398	3.81063	0.0375662	8.00118	2.82094e-11	11.8118	5.23954e-25		1.86745	2.88281	5.40424	5.99438	8.97593	11.1683	5.06238	38.5192	8.38643	4.98559	5.84672	5.29921	11.1455	20.6576	194.58	37121.3	17866.6	2982.75		1	2	7	5	8	16
2		POCP		DN50632_c0_g2		0.0196142	0.998455	3.57521	0.24606	9.48028	1.43277e-15	-0.397468	0.99995	2.53953	0.447275	2.14206	0.480984	3.15813	0.59738	8.44459	5.61669e-15	11.6027	7.81369e-15		0	1.44141	0	0	0	0.698017	2.53119	4.12706	0	1.2464	0	0	1.23839	3.34988	7.86183	2695.74	1439.65	233.959		0	1	0	0	0	1
2		TER		DN50689_c0_g1		2.07714	0.575735	5.16671	0.000364636	11.4514	2.34158e-20	1.46744	0.99995	-0.151939	0.997257	1.3155	0.765094	4.55701	0.00045651	6.13271	1.44969e-11	10.6897	2.5225e-27		0	0	0.772034	0	2.24398	1.39603	1.26559	1.37569	0.838643	3.11599	0.73084	1.7664	53.2508	44.1068	37.3437	5949.05	3220.32	274.04		0	0	1	0	2	2
2		BGLU	SIG	DN55302_c0_g1		1.58299	0.765766	5.46273	0.0580117	9.4237	1.01318e-10	-0.411249	0.99995	4.14494	0.131879	3.73369	0.143498	3.46849	0.376399	8.10592	8.17345e-08	11.5744	9.49835e-15		0	1.44141	0	1.19888	0	0	1.26559	17.8839	0	2.4928	0.73084	0.883202	7.43034	13.3995	25.551	7973.8	3625.43	1196.83		0	1	0	1	0	0
2		BBE	SIG	DN58399_c0_g1		1.4738	0.861684	5.5243	0.255176	8.39554	0.00407279	-0.38215	0.99995	4.12549	0.387153	3.74334	0.385459	3.66835	0.999977	6.99673	0.0345636	10.6651	7.43226e-05		0	0	0	0	0	0	0	9.6298	0	1.8696	0	0	3.71517	4.46651	16.7064	1938.52	952.373	285.225		0	0	0	0	0	0
2		GST		DN58309_c1_g3		0.853456	0.874493	8.16814	0.000443907	9.34724	3.24e-10	-2.67229	0.99995	4.98316	0.0491093	2.31086	0.421731	4.64239	0.045281	6.16225	0.000260579	10.8046	1.84642e-13		1.86745	0	1.54407	0	0	0	3.79678	13.7569	0	0.623199	2.19252	3.53281	29.7214	40.1986	85.4974	7423.31	3388.77	319.713		1	0	2	0	0	0
3		PKC		DN47561_c0_g1		1.76412	0.478087	1.59931	0.486149	8.25792	3.69843e-15	1.04964	0.99995	-0.0630216	0.997732	0.986623	0.730345	0.884833	0.999977	6.59559	1.78017e-10	7.48043	2.30615e-14		0	4.32422	3.08814	2.39775	6.73195	6.98017	1.26559	12.3812	2.51593	9.97118	13.1551	3.53281	14.8607	17.866	16.7064	3222.6	1478.27	90.4146		0	3	4	2	6	10
3		TER		DN36476_c0_g1		1.01024	0.824617	1.27096	0.826155	5.63122	0.00130276	-1.94267	0.99995	2.19459	0.625296	0.251922	0.98364	-1.68195	0.999977	6.55485	0.000683375	4.8729	0.000992822		0	4.32422	0	0	0	0.698017	5.06238	0	0	1.8696	3.6542	2.64961	0	0.558313	1.96546	128.762	89.5674	20.5064		0	3	0	0	0	1
3		CYP		DN56533_c0_g1		2.48151	0.552588	6.69112	0.00359313	7.48143	1.59345e-07	-0.382115	0.99995	3.75942	0.17264	3.3773	0.192996	3.82749	0.114671	4.54973	0.00280667	8.37722	1.14892e-09		0	0	0	0	0	0	0	6.87843	0.838643	0.623199	0	3.53281	7.43034	13.9578	34.3955	810.375	403.464	94.143		0	0	0	0	0	0
3		ABC	TM	DN48718_c0_g1		0.187096	0.982054	2.44928	0.616896	6.76928	0.000472604	-0.414886	0.99995	2.34243	0.629291	1.92755	0.652557	1.8473	0.999977	6.66243	0.000803161	8.50974	1.1848e-05		1.86745	0	0	0	1.12199	0	0	2.75137	2.51593	0	0	1.7664	0	0	5.89637	380.38	157.77	44.7412		1	0	0	0	1	0
3		ABC	TM	DN49538_c0_g1		-1.07921	0.810832	4.19677	0.0694456	7.54037	2.40612e-07	-1.20208	0.99995	0.75167	0.941707	-0.450411	0.948268	4.0739	0.0727197	4.09527	0.00141789	8.16917	2.96137e-09		0	2.88281	1.54407	1.19888	1.12199	0	0	2.75137	0.838643	0.623199	0.73084	0.883202	8.66873	17.3077	10.81	417	201.321	17.7101		0	2	2	1	1	0
3		ABC	TM	DN49999_c0_g1		-0.0852141	0.989837	3.67562	0.0364682	8.49379	5.64539e-07	0.602129	0.99995	-1.56715	0.757795	-0.965021	0.872776	4.36297	0.0165317	3.25101	0.00382723	7.61398	1.79867e-09		0	1.44141	0.772034	1.19888	0	2.09405	0	1.37569	0	0.623199	0	1.7664	8.66873	15.6328	21.62	253.98	148.731	37.2844		0	1	1	1	0	3
3		MFP	TM	DN56439_c0_g3		0.880376	0.828568	4.2775	0.0952871	8.06069	1.45877e-09	-1.72684	0.99995	1.68001	0.741297	-0.0468323	0.995286	1.67028	0.999977	5.4632	1.066e-07	7.13349	3.99446e-12		1.86745	0	1.54407	1.19888	0	0	1.26559	1.37569	0.838643	1.8696	4.38504	0	4.95356	10.0496	4.91365	564.663	276.919	59.655		1	0	2	1	0	0
3		GST		DN46947_c0_g1		1.64485	0.730988	5.43577	0.0178326	9.39618	3.97988e-10	-0.382104	0.99995	2.12421	0.648312	1.74211	0.675385	3.40881	0.214336	6.08463	1.05885e-08	9.49344	3.39928e-13		0	0	0	0	0	0	0	2.75137	0	0	2.19252	0	7.43034	4.46651	11.7927	916.692	528.366	142.613		0	0	0	0	0	0
3				DN33603_c0_g1		-4.35868	0.143848	-2.24162	0.485499	4.44015	0.000589655	0.452104	0.99995	0.924664	0.810403	1.37677	0.557158	2.56916	0.999977	7.60643	1.54752e-06	10.1756	1.90682e-09		0	2.88281	4.6322	1.19888	6.73195	3.49008	5.06238	16.5082	0.838643	0	0	0	1.23839	1.11663	0	298.87	109.289	63.3834		0	2	6	1	6	5
3				DN42696_c0_g1		0.808333	0.774945	2.34038	0.232413	7.40639	6.44743e-10	-1.02417	0.99995	-0.625526	0.923509	-1.6497	0.410736	0.507876	0.999977	4.44048	0.000137246	4.94836	9.89041e-07		7.46979	4.32422	8.49237	1.19888	4.48797	4.1881	2.53119	1.37569	2.51593	3.73919	4.38504	28.2625	8.66873	10.0496	32.4301	698.151	357.448	53.1302		4	3	11	1	4	6
4				DN51004_c0_g1		0.0697834	0.970349	1.69135	0.0216174	2.17643	0.000394796	-0.607313	0.99995	0.0787945	0.992902	-0.528519	0.617216	1.01426	0.615658	0.563877	0.769806	1.57813	0.00979781		91.5049	49.0078	82.6076	68.3359	42.6357	36.2969	83.5293	30.2651	41.0935	59.8271	108.895	65.3569	203.096	169.727	100.238	365.023	198.856	136.088		49	34	107	57	38	52
4				DN37948_c0_g1		1.6873	0.640797	5.77765	0.00711377	4.4322	0.0019709	-2.15349	NA	3.26064	0.231751	1.10715	0.790545	1.93686	0.753473	1.91519	NA	3.85206	0.000835516		1.86745	0	0.772034	0	0	0	0	1.37569	3.35457	3.73919	2.92336	0.883202	13.6223	11.1663	4.91365	55.5213	44.3729	12.1174		1	0	1	0	0	0
4				DN27968_c0_g1		-1.17791	0.592403	1.74644	0.230741	3.13753	0.00336226	0.037253	0.99995	-0.54646	0.893419	-0.509207	0.859931	2.96161	0.0206362	0.844623	0.74733	3.80623	4.71541e-05		11.2047	1.44141	4.6322	8.39213	4.48797	4.1881	1.26559	2.75137	6.70915	3.11599	2.19252	1.7664	28.483	17.3077	10.81	35.4391	49.3032	15.8459		6	1	6	7	4	6
4				DN33389_c0_g1		0.812903	0.805102	2.41379	0.166793	5.26031	3.69705e-05	0.44545	0.99995	-0.711923	0.896833	-0.266473	0.971753	2.04633	0.474834	2.1346	0.148965	4.18094	3.62198e-05		1.86745	0	3.86017	2.39775	4.48797	2.09405	1.26559	1.37569	2.51593	1.8696	4.38504	5.29921	22.291	15.0745	9.82729	128.762	65.7376	12.1174		1	0	5	2	4	3
4				DN55134_c1_g1		0.486705	0.540562	0.520333	0.491769	1.19409	0.00510733	0.268096	0.99995	0.337608	0.723194	0.605703	0.263438	0.301723	0.999977	1.01137	0.0341986	1.31309	0.000343701		29.8792	34.5937	50.1822	62.3415	54.9776	27.9207	63.2797	52.2761	63.7369	42.3775	57.0055	67.1233	70.5882	66.9976	66.8256	134.669	115.862	161.255		16	24	65	52	49	40
4				DN46744_c0_g1		0.672325	0.702271	1.27224	0.378663	5.04699	5.61504e-11	-0.67583	0.99995	-0.881294	0.628859	-1.55712	0.134521	-0.0759198	0.999977	2.89346	0.000554449	2.81754	0.000114566		35.4815	10.0898	20.8449	19.182	5.60996	16.0544	8.85916	2.75137	10.0637	44.2471	25.5794	34.4449	28.483	39.6403	30.4646	440.626	224.329	71.7724		19	7	27	16	5	23
4				DN51571_c0_g1		0.649824	0.683045	1.55323	0.190584	5.28301	3.06526e-13	-1.08946	0.972059	-0.674303	0.768375	-1.76376	0.0596079	-0.186051	0.999977	3.05547	1.86346e-05	2.86942	8.27183e-06		33.6141	7.20703	19.3008	13.1876	5.60996	9.07422	7.59357	2.75137	6.70915	36.7687	24.8486	30.9121	33.4365	28.474	19.6546	361.479	235.012	81.0935		18	5	25	11	5	13
4				DN53836_c0_g1		-0.0452619	0.979705	0.707155	0.492352	1.78079	0.00171099	0.373385	0.99995	0.679855	0.448755	1.05324	0.0894928	1.1258	0.299759	1.75349	0.00355004	2.8793	1.56056e-09		48.5536	43.2422	80.2915	97.1089	47.1236	81.668	134.153	61.9059	164.374	47.3631	54.0822	68.0065	138.7	143.487	86.4802	583.564	426.472	234.891		26	30	104	81	42	117
4				DN57553_c0_g1		0.153897	0.91915	0.833679	0.366325	2.32139	7.23208e-06	0.205717	0.99995	-0.721588	0.384462	-0.515871	0.557363	0.885499	0.668519	0.766126	0.477285	1.65163	0.00156045		117.649	148.465	181.428	107.899	227.764	182.182	87.326	110.055	116.571	164.525	200.981	134.247	326.935	362.345	233.89	737.134	644.228	190.15		63	103	235	90	203	261
4				DN57073_c0_g1		0.356818	0.810543	0.852034	0.432006	3.84047	1.0506e-13	0.21983	0.99995	0.0321028	0.997732	0.251933	0.881959	0.715046	0.999977	3.02054	4.58626e-08	3.73558	9.97781e-14		65.3607	33.1523	83.3797	70.7336	50.4896	91.4402	64.5453	72.9113	80.5097	66.0591	61.3906	107.751	97.8328	103.846	183.77	1659.73	1049.34	418.517		35	23	108	59	45	131
4				DN63398_c1_g1		0.615253	0.231761	1.18781	0.00053699	1.00873	0.00388105	0.427196	0.99995	0.363869	0.533775	0.791064	0.0198356	0.999749	0.0109689	0.184793	0.924922	1.18454	9.29901e-05		203.552	178.734	164.443	230.184	272.644	229.648	269.572	394.822	279.268	274.831	279.181	279.975	648.916	625.311	393.092	787.93	683.671	425.042		109	124	213	192	243	329
4				DN54008_c0_g1		0.195757	0.88033	0.678998	0.423509	1.68475	0.00048101	0.38032	0.99995	-0.179136	0.941989	0.201184	0.885199	0.863562	0.468283	0.826613	0.274203	1.69017	0.000103694		44.8187	41.8008	53.2703	95.91	28.0498	60.0294	67.0765	66.0329	31.0298	49.8559	47.5046	64.4737	96.5944	101.613	95.3247	181.921	181.6	157.526		24	29	69	80	25	86
4				DN56322_c1_g1		0.707551	0.636183	1.01714	0.362984	2.47232	9.32688e-05	0.996401	0.959192	0.168684	0.97417	1.16509	0.183884	1.30599	0.313057	1.62387	0.0312545	2.92985	2.12125e-07		14.9396	7.20703	9.26441	28.773	19.0739	13.9603	30.3743	24.7623	14.2569	15.58	17.5402	16.7808	54.4891	43.5484	25.551	194.915	129.01	56.8586		8	5	12	24	17	20
4				DN45016_c0_g1		-0.283886	0.883772	0.29105	0.873715	3.05312	8.07717e-05	0.177971	0.99995	-1.49974	0.130795	-1.32176	0.17989	0.752907	0.999977	1.26233	0.221609	2.01524	0.00251576		9.33724	23.0625	10.8085	11.9888	29.1718	8.3762	7.59357	6.87843	3.35457	14.9568	9.50092	10.5984	22.291	17.866	19.6546	57.8839	55.0552	29.8275		5	16	14	10	26	12
4				DN49570_c0_g1		-0.761865	0.669546	1.50337	0.237875	2.49299	0.00519127	-0.723204	0.99995	-0.0265143	0.997734	-0.749718	0.63834	1.54203	0.352983	0.963108	0.493112	2.50514	0.000596229		5.60234	10.0898	6.9483	4.7955	6.73195	2.79207	6.32797	4.12706	3.35457	2.4928	5.84672	5.29921	14.8607	11.7246	12.7755	17.7196	18.8995	39.1486		3	7	9	4	6	4
4				DN42973_c0_g1		0.539048	0.826059	3.43875	0.0090489	1.61249	0.070691	-1.30242	0.99995	2.66807	0.0398177	1.36565	0.26964	1.59728	0.27818	0.841814	0.598463	2.43909	0.000763058		3.7349	1.44141	3.86017	1.19888	1.12199	1.39603	6.32797	8.25411	9.22507	1.8696	5.11588	7.06561	16.0991	10.0496	15.7237	21.2635	20.543	31.6917		2	1	5	1	1	2
4				DN23784_c0_g1		-0.474486	0.907	0.646137	0.877229	4.01304	0.00404592	-0.964805	NA	0.888378	0.868576	-0.0764273	0.995286	0.155818	0.999977	4.25528	NA	4.4111	0.000246863		3.7349	2.88281	1.54407	0	3.36597	0.698017	1.26559	1.37569	4.19322	4.36239	0	0.883202	2.47678	3.34988	0	46.0709	31.2253	40.0807		2	2	2	0	3	1
4				DN34061_c0_g1		1.45191	0.625299	1.79095	0.377626	3.47562	0.00699493	0.730847	NA	-0.0559536	0.997732	0.674893	0.879143	1.06988	NA	1.62872	NA	2.6986	0.00566029		0	0	2.3161	1.19888	1.12199	2.79207	0	1.37569	3.35457	1.8696	2.19252	5.29921	7.43034	6.69976	4.91365	20.0822	16.4344	22.3706		0	0	3	1	1	4
4				DN62894_c0_g2		0.863654	0.561539	0.855858	0.565672	2.72213	0.000502533	1.1744	0.817113	-1.01355	0.39337	0.160851	0.962236	1.1666	0.79967	0.852724	0.675392	2.01933	0.00935182		28.0117	27.3867	63.3068	113.893	54.9776	103.306	51.8894	38.5192	44.4481	24.3048	54.813	141.312	87.9257	104.405	300.715	316.589	218.577	355.133		15	19	82	95	49	148
4				DN52062_c0_g1		2.3848	1.50968e-06	2.91571	1.34039e-08	1.40076	0.0331284	-0.75222	0.99995	0.376018	0.861662	-0.376203	0.782931	-0.221311	0.999977	-1.13893	0.043429	-1.36024	0.00159395		18.6745	7.20703	12.3525	8.39213	7.85394	6.28215	11.3904	6.87843	10.0637	82.2623	65.7756	45.0433	55.7275	51.3648	59.9465	27.17	27.1167	21.4385		10	5	16	7	7	9
4				DN11213_c0_g1		4.75339	0.031527	6.44417	0.000706259	5.88044	3.32487e-06	-0.365235	0.99995	2.05103	0.592544	1.68579	0.622928	1.32555	0.982763	1.48729	0.397925	2.81283	0.00356172		0	0	0.772034	1.19888	0	0	2.53119	0	1.67729	6.85519	8.03924	22.08	24.7678	25.6824	41.2746	29.5326	64.9158	162.187		0	0	1	1	0	0
4				DN50643_c0_g1		1.66036	0.360326	1.56052	0.386031	3.01365	0.00243433	0.125024	0.99995	1.03445	0.621664	1.15947	0.492574	0.0251904	0.999977	2.48757	0.0226357	2.51276	0.00544712		3.7349	0	6.9483	2.39775	4.48797	5.58413	7.59357	5.50274	12.5796	9.97118	23.3869	3.53281	18.5758	11.7246	7.86183	40.1643	63.2724	108.125		2	0	9	2	4	8
4				DN50273_c0_g2		-1.34219	0.588236	0.672407	0.752878	3.32271	1.79397e-05	0.278798	0.99995	0.906723	0.641294	1.18552	0.428098	2.29339	0.327833	3.55703	4.16281e-06	5.85042	3.55515e-10		3.7349	1.44141	3.86017	3.59663	3.36597	4.1881	5.06238	13.7569	3.35457	0.623199	2.19252	0.883202	4.95356	4.46651	8.84456	102.773	50.9466	58.7229		2	1	5	3	3	6
4				DN39369_c0_g1		-0.619318	0.781802	2.21254	0.0924523	4.4448	0.000811325	-1.10967	0.99995	-1.37833	0.620043	-2.488	0.0999846	1.72219	0.343728	0.853927	0.690889	2.57611	0.00220332		9.33724	7.20703	3.86017	1.19888	6.73195	1.39603	3.79678	0	0	3.73919	4.38504	4.41601	17.3375	15.0745	8.84456	25.9887	19.7213	28.8954		5	5	5	1	6	2
5				DN58039_c0_g2		-0.319114	0.777727	-1.1461	0.0904591	-2.22187	5.65912e-06	-1.24504	0.0875735	0.136154	0.968424	-1.10888	0.0269321	-2.07202	4.61443e-05	-0.939611	0.267043	-3.01163	4.60143e-12		608.788	518.906	226.978	285.332	126.785	158.45	186.042	196.723	242.368	410.688	391.73	279.092	63.1579	100.496	92.3765	31.8952	56.6986	44.7412		326	360	294	238	113	227
5				DN60595_c1_g1		-1.1242	5.90326e-05	-0.864223	0.00534407	-1.00666	0.000989002	0.116163	0.99995	-0.885492	0.0011123	-0.769329	0.00447265	0.376139	0.988909	-1.02792	0.00120016	-0.651786	0.0431958		265.178	273.867	237.786	269.747	276.01	293.167	144.278	165.082	145.924	103.451	105.972	147.495	159.752	139.02	164.116	49.6148	102.715	70.8403		142	190	308	225	246	420
5				DN59540_c0_g1		-0.231299	0.94378	-1.20784	0.584337	-3.90725	0.000972782	-0.867226	0.99995	0.628632	0.863401	-0.238594	0.957119	-1.84377	0.656923	-2.07078	0.276337	-3.91455	0.000332953		239.033	139.816	132.79	145.064	49.3676	85.8561	334.117	92.1709	7.54779	121.524	78.1999	235.815	56.9659	41.8735	22.6028	5.90652	18.8995	3.72844		128	97	172	121	44	123
5				DN46978_c0_g1		-0.737837	0.18694	-0.641617	0.306715	-1.19053	0.00641514	-0.414796	0.99995	-0.188949	0.895593	-0.603746	0.178725	-0.318576	0.999977	-0.737866	0.256555	-1.05644	0.00936683		212.889	102.34	128.93	123.484	113.321	94.2323	110.107	104.552	76.3165	87.2478	80.3924	96.269	54.4891	71.4641	84.5147	40.1643	53.4118	32.6238		114	71	167	103	101	135
5				DN54519_c1_g1		-0.419005	0.588818	-0.915316	0.115479	-2.11898	1.59133e-07	-0.263543	0.99995	0.692949	0.154912	0.429407	0.455012	-0.759854	0.472698	-0.510712	0.692325	-1.27057	0.00390354		59.7583	60.5391	57.1305	43.1595	61.7095	43.277	77.2013	108.679	55.3504	48.6095	45.3121	37.9777	27.2446	29.5906	20.6373	15.357	23.0081	15.8459		32	42	74	36	55	62
6				DN53327_c0_g1		-1.47407	0.0382468	-1.66929	0.00906964	-1.06185	0.118512	0.629949	0.99995	0.449534	0.712506	1.07948	0.0652586	0.434735	0.999977	1.05697	0.228838	1.49171	0.00932564		57.8909	139.816	96.5042	135.473	161.567	159.846	132.887	275.137	216.37	30.5367	38.0037	37.9777	45.8204	38.5236	59.9465	137.031	122.436	40.0807		31	97	125	113	144	229
6				DN48590_c0_g1		-3.27365	0.00311057	-2.99716	0.00560357	-1.70558	0.140856	0.714557	0.99995	0.714908	0.73804	1.42947	0.187212	0.991049	0.999977	2.00649	0.151449	2.99754	0.00216774		37.349	72.0703	45.55	86.319	88.6373	79.5739	137.95	165.082	114.894	0.623199	3.6542	12.3648	3.71517	3.90819	24.5682	57.8839	15.6127	54.9944		20	50	59	72	79	114
6				DN48219_c0_g1		-2.36008	6.17806e-06	-1.64103	0.000851165	-0.738033	0.203822	0.261256	0.99995	-0.19682	0.903727	0.0644358	0.978098	0.980305	0.59738	0.706179	0.478315	1.68648	0.00159488		28.0117	28.8281	35.5136	40.7618	30.2938	41.183	30.3743	30.2651	36.9003	6.23199	4.38504	7.94882	13.6223	13.3995	8.84456	17.7196	21.3647	19.5743		15	20	46	34	27	59
6				DN46330_c0_g1		-4.47633	3.33331e-08	-3.2691	1.73976e-05	-1.56148	0.0762429	0.229299	0.99995	-0.230298	0.952442	-0.000998692	0.999699	1.43653	0.798593	1.47732	0.244148	2.91386	0.000650825		74.6979	63.4219	61.7627	122.285	47.1236	64.9156	64.5453	89.4196	46.1254	1.8696	2.92336	4.41601	3.71517	5.02482	15.7237	17.7196	10.6824	39.1486		40	44	80	102	42	93
6				DN55007_c0_g1		-2.3378	4.51915e-09	-1.79603	1.71642e-05	-1.57934	0.000187497	0.447681	0.99995	0.0961948	0.978327	0.543876	0.321635	0.989455	0.173132	0.312884	0.874017	1.30234	0.00281133		240.901	253.687	199.185	309.31	332.109	302.939	326.523	455.352	229.788	47.3631	45.3121	44.1601	79.2569	55.8313	138.565	152.388	95.3195	91.3467		129	176	258	258	296	434
[truncated: 12 more columns]
